# Supplementary material for: A multi-stage heuristic method for service caching and task offloading to improve the cooperation between edge and cloud computing
Source: PeerJ Comput Sci. 2022 Jun 23;8:e1012. doi: 10.7717/peerj-cs.1012 (PMC9299281; doi:10.7717/peerj-cs.1012)
Supplement: Supplemental Information 1 [file peerj-cs-08-1012-s001.zip]

Archive with 12 entries (11 files):
- src-PeerJ/
- src-PeerJ/Makefile
- src-PeerJ/README.txt
- src-PeerJ/arch.c
- src-PeerJ/arch.h
- src-PeerJ/heuristic.c
- src-PeerJ/heuristic.h
- src-PeerJ/main
- src-PeerJ/main.c
- src-PeerJ/para.h
- src-PeerJ/result.c
- src-PeerJ/result.h
