# Supplementary material for: A multi-stage heuristic method for service caching and task offloading to improve the cooperation between edge and cloud computing
Source: PeerJ Comput Sci. 2022 Jun 23;8:e1012. doi: 10.7717/peerj-cs.1012 (PMC9299281; doi:10.7717/peerj-cs.1012)
Supplement: Supplemental Information 1 [file peerj-cs-08-1012-s001.zip › src-PeerJ/README.txt]

Running a group of experiments:
	make
	./main

The output format in each line (the first line is the head as following):
	method,Finished task number in overall,Finished computing size in overall,Processed input data in overall,Makespan in overall,Occupied computing resource size in overall,Finished task number in edge,Finished computing size in edge,Processed input data in edge,Makespan in edge,Occupied computing resource size in edge,Finished task number in cloud,Finished computing size in cloud,Processed input data in cloud,Makespan in cloud,Occupied computing resource size in cloud,Cost in cloud
