# Supplementary material for: A multi-stage heuristic method for service caching and task offloading to improve the cooperation between edge and cloud computing
Source: PeerJ Comput Sci. 2022 Jun 23;8:e1012. doi: 10.7717/peerj-cs.1012 (PMC9299281; doi:10.7717/peerj-cs.1012)
Supplement: Supplemental Information 1 [file peerj-cs-08-1012-s001.zip › src-PeerJ/arch.c]

#include <stdlib.h>
#include <stdio.h>
#include <float.h>
#include <math.h>
#include <string.h>
#include <time.h>


#include "arch.h"

void init_cloud()
{
	memset(vm_types, 0, NUM_VM_TYPE * sizeof(struct vm_type));
	memset(vms, 0, MAX_NUM_VMS * sizeof(struct vm));
	srand((unsigned)time(NULL));
	int i;
	for(i=0; i<num_vm_type; i++)
	{
		vm_types[i].ghz = 5;
		vm_types[i].mBps = 1.0 * BW_CLOUD / 8 / 1024 / 1024 * 1000 * 1000; //Mbps --> MB/s
		//the latency in Amazon CloudFront, tested by CloudHarmony Cloud Network Test (https://cloudharmony.com/speedtest#)
		vm_types[i].delay = 0.08; //80ms
		vm_types[i].price = 0.1;
	}
}

void init_edge()
{
	memset(srvs, 0, MAX_NUM_SRV * sizeof(struct srv));
	srand((unsigned)time(NULL));
	int i;
	for(i=0; i<num_srv; i++)
	{
		srvs[i].ghz = 20;
		srvs[i].mBps = 1.0 * BW_EDGE / 8 / 1024 / 1024 * 1000 * 1000; //Mbps --> MB/s
		srvs[i].delay = 0.001; //1ms
		srvs[i].cache = STORAGE_SRV;
		srvs[i].num_channel = NUM_CHANNEL;
		srvs[i].num_cached = 0;
	}
}

void init_task()
{
	memset(tasks, 0, MAX_NUM_TASK * sizeof(struct task));
	memset(&task_stats, 0, sizeof(struct task_stat));
	memset(services, 0, MAX_NUM_SERVICE * sizeof(struct service));
	srand((unsigned)time(NULL));
	int i;
	for(i=0; i<num_service; i++)
	{
		//[40, 80] GB
		//BJ-TWC2021-13-Joint Service Caching, Computation Offloading and Resource Allocation in Mobile Edge Computing Systems
		services[i].cache = 40 * rand() / (RAND_MAX + 1.0) + 40; //[40 ~ 80] GB
		services[i].flag = 0;
	}
	
	for(i=0; i<num_task; i++)
	{
		//IWC2019-7-Artificial Intelligence Empowered Edge Computing and Caching for Internet of Vehicles
		tasks[i].ghz = 0.7 * rand() / (RAND_MAX + 1.0) + 0.5;// [0.5 ~ 1.2] GHz
		task_stats.ghz += tasks[i].ghz;
		tasks[i].in = 4.5 * rand() / (RAND_MAX + 1.0) + 1.5; // [1.5 ~ 6] MB.
		task_stats.in += tasks[i].in;
		tasks[i].out = 0;
		task_stats.out += tasks[i].out;
		tasks[i].dl = 4 * rand() / (RAND_MAX + 1.0) + 1; // 1-5 s
		tasks[i].e = srvs + rand() % num_srv;
		tasks[i].s = services + rand() % num_service;
		tasks[i].s->flag = 1;
		tasks[i].sched = 0;
	}
}

void init_arch()
{
	init_cloud();
	init_edge();
	init_task();
}


int compare_dl_inc(const void *p1, const void *p2)
{
	struct task *tsk1, *tsk2;
	tsk1 = (struct task *)p1;
	tsk2 = (struct task *)p2;
	return (int)(tsk1->dl - tsk2->dl);
}
void sort_task_dl_inc()
{
	qsort(tasks, num_task, sizeof(struct task), compare_dl_inc);
}

int compare_ghz_dec(const void *p1, const void *p2)
{
	struct task *tsk1, *tsk2;
	tsk1 = (struct task *)p1;
	tsk2 = (struct task *)p2;
	return (int)(tsk2->ghz - tsk1->ghz);
}
void sort_task_ghz_dec()
{
	qsort(tasks, num_task, sizeof(struct task), compare_ghz_dec);
}


int compare_input_dec(const void *p1, const void *p2)
{
	struct task *tsk1, *tsk2;
	tsk1 = (struct task *)p1;
	tsk2 = (struct task *)p2;
	return (int)(tsk2->in - tsk1->in);
}

void sort_task_input_dec()
{
	qsort(tasks, num_task, sizeof(struct task), compare_input_dec);
}

void insert_task_dl(struct task *tasks[MAX_NUM_TASK], int *num_task, struct task *new)
{
	if(! new)
	{
		printf("insert a NULL task\n");
		return;
	}
	int i;
	for(i=*num_task-1; i>=0; i++)
	{
		if(new->dl < tasks[i]->dl)
		{
			tasks[i+1] = tasks[i];
		}
		else
			break;
	}
	tasks[i+1] = new;
	(*num_task)++;
}


void del_task(struct task *tasks[MAX_NUM_TASK], int *num_task, struct task *new)
{
	int i;
	for(i=0; i<*num_task; i++)
	{
		if(new == tasks[i])
			break;
	}
	for(; i<*num_task-1; i++)
	{
		tasks[i] = tasks[i+1];
	}
	(*num_task)--;
}
