# Supplementary material for: A multi-stage heuristic method for service caching and task offloading to improve the cooperation between edge and cloud computing
Source: PeerJ Comput Sci. 2022 Jun 23;8:e1012. doi: 10.7717/peerj-cs.1012 (PMC9299281; doi:10.7717/peerj-cs.1012)
Supplement: Supplemental Information 1 [file peerj-cs-08-1012-s001.zip › src-PeerJ/arch.h]

#ifndef __ARCH_H__
#define __ARCH_H__
#include "para.h"

struct vm_type{
	float ghz; // computing capacity
	float mBps; // data transfer rate MB/s
	float delay; //network delay in second
	float price; //$/hour
};

struct vm{
	float ft_in;
	float ft_out;
	float ft_cpu;
	struct vm_type *vt;
	
	struct task *tasks[MAX_NUM_TASK];
	int num_task;
} vms[MAX_NUM_VMS];

// server configurations in edge
struct srv{
	float ghz; // computing capacity
	float cache; // storage capacity for service caching in GB
	float mBps; // data transfer rate MB/s
	float delay; //network delay in second
	int num_channel;
	
	float ft_in[NUM_CHANNEL];
	float ft_out;
	float ft_cpu;
	struct service *cached[MAX_NUM_SERVICE];
	int num_cached;
	float used_cache;
	
	struct task *tasks[MAX_NUM_TASK];
	int num_task;
};

struct service{
	float cache; // storage capacity required by the service requested in GB
	char flag; //if the service has requests
};


struct task{
	float ghz; //computing size
	float in; //input data size in MB
	float out; //input data size in MB
	float dl; //deadline
	struct srv *e; // the edge that covers the user launching the task
	struct service *s; // the service requested by the task
	int sched;
	float ft;
};

struct task_stat{
	float ghz; //computing size
	float in; //input data size in GB
	float out; //input data size in GB
};


extern struct vm_type vm_types[NUM_VM_TYPE];
extern struct vm vms[MAX_NUM_VMS];
extern struct srv srvs[MAX_NUM_SRV];
extern struct task tasks[MAX_NUM_TASK];
extern struct task_stat task_stats;


extern struct service services[MAX_NUM_SERVICE];

extern int num_vm_type;
extern int num_vm;
extern int num_srv;
extern int num_task;
extern int num_service;

void init_arch();

void sort_task_dl_inc();
void sort_task_ghz_dec();
void sort_task_input_dec();

void insert_task_dl(struct task *tasks[MAX_NUM_TASK], int *num_task, struct task *new);
void del_task(struct task *tasks[MAX_NUM_TASK], int *num_task, struct task *new);


#endif
