# Supplementary material for: A multi-stage heuristic method for service caching and task offloading to improve the cooperation between edge and cloud computing
Source: PeerJ Comput Sci. 2022 Jun 23;8:e1012. doi: 10.7717/peerj-cs.1012 (PMC9299281; doi:10.7717/peerj-cs.1012)
Supplement: Supplemental Information 1 [file peerj-cs-08-1012-s001.zip › src-PeerJ/heuristic.c]

#include <stdio.h>
#include <math.h>
#include <string.h>

#include "heuristic.h"
#include "arch.h"
#include "result.h"

int iscached(struct service *s, struct service *cached[MAX_NUM_SERVICE])
{
	int i;
	for(i=0; i<num_service; i++)
	{
		if(s == cached[i])
			return 1;
	}
	return 0;
}

void cached_task(struct task *t)
{
	rst.num++;
	rst.com += t->ghz;
	rst.in += t->in;
	if(rst.time < t->ft)
		rst.time = t->ft;
	
	rst.edge_num++;
	rst.edge_com += t->ghz;
	rst.edge_in += t->in;
	if(rst.edge_time < t->ft)
		rst.edge_time = t->ft;
	
	t->sched = 1;
}

void cloud_task(struct task *t)
{
	rst.num++;
	rst.com += t->ghz;
	rst.in += t->in;
	if(rst.time < t->ft)
		rst.time = t->ft;
	
	rst.cloud_num++;
	rst.cloud_com += t->ghz;
	rst.cloud_in += t->in;
	if(rst.cloud_time < t->ft)
		rst.cloud_time = t->ft;
	
	t->sched = 1;
}

void acc_used_resouce()
{
	int i_srv, i_vm;
	rst.occ = 0.0;
	rst.edge_occ = 0.0;
	rst.cloud_occ = 0.0;
	rst.cost = 0.0;
	for(i_srv=0; i_srv<num_srv; i_srv++)
	{
		rst.edge_occ += srvs[i_srv].ghz * srvs[i_srv].ft_cpu;
	}
	for(i_vm=0; i_vm<num_vm; i_vm++)
	{
		rst.cloud_occ += vms[i_vm].vt->ghz * vms[i_vm].ft_cpu;
		rst.cost += vms[i_vm].vt->price * ceil(vms[i_vm].ft_cpu);
	}
	rst.occ = rst.edge_occ + rst.cloud_occ;
}

float ff()
{
	int i, i_srv, i_chan, i_vm, i_vm_type;
	float ft;
	for(i=0; i<num_task; i++)
	{
		//scheduled in edge
//		printf("scheduled in edge\n");
		for(i_srv=0; i_srv<num_srv; i_srv++)
		{
			if(tasks[i].e != srvs + i_srv)
				continue;
			//the service has cached
			
//			printf("cached: %f + %f <= %f\n", tasks[i].s->cache, srvs[i_srv].used_cache, srvs[i_srv].cache);
			if(iscached(tasks[i].s, srvs[i_srv].cached))
			{
				for(i_chan=0; i_chan<srvs[i_srv].num_channel; i_chan++)
				{
					ft = srvs[i_srv].ft_in[i_chan] + tasks[i].in / srvs[i_srv].mBps + tasks[i].ghz / srvs[i_srv].ghz;
					if(ft < srvs[i_srv].ft_cpu + tasks[i].ghz / srvs[i_srv].ghz)
						ft = srvs[i_srv].ft_cpu + tasks[i].ghz / srvs[i_srv].ghz;
					if(ft <= tasks[i].dl)
					{
						srvs[i_srv].ft_in[i_chan] += tasks[i].in / srvs[i_srv].mBps;
						srvs[i_srv].ft_cpu = ft;
						tasks[i].ft = ft;
						cached_task(tasks + i);
						goto next_task;
					}
				}
			}
			//the service has not cached
			else if(tasks[i].s->cache + srvs[i_srv].used_cache <= srvs[i_srv].cache)
			{
				for(i_chan=0; i_chan<srvs[i_srv].num_channel; i_chan++)
				{
					ft = tasks[i].in / srvs[i_srv].mBps + tasks[i].ghz / srvs[i_srv].ghz;
					if(ft <= tasks[i].dl)
					{
						srvs[i_srv].used_cache += tasks[i].s->cache;
						srvs[i_srv].cached[srvs[i_srv].num_cached] = tasks[i].s;
						srvs[i_srv].num_cached++;
						srvs[i_srv].ft_in[i_chan] = tasks[i].in / srvs[i_srv].mBps;
						srvs[i_srv].ft_cpu = ft;
						tasks[i].ft = ft;
						cached_task(tasks + i);
						goto next_task;
					}
				}
			}
		}
		//scheduled in rented VMs
//		printf("scheduled in VMs\n");
		for(i_vm=0; i_vm<num_vm; i_vm++)
		{
			ft = vms[i_vm].ft_in + tasks[i].in / vms[i_vm].vt->mBps + tasks[i].ghz / vms[i_vm].vt->ghz;
			if(ft < vms[i_vm].ft_cpu + tasks[i].ghz / vms[i_vm].vt->ghz)
				ft = vms[i_vm].ft_cpu + tasks[i].ghz / vms[i_vm].vt->ghz;
			if(ft <= tasks[i].dl)
			{
				vms[i_vm].ft_in += tasks[i].in / vms[i_vm].vt->mBps;
				vms[i_vm].ft_cpu = ft;
				tasks[i].ft = ft;
				cloud_task(tasks + i);
				goto next_task;
			}
		}
		//renting a new VM
//		printf("renting a new VM\n");
		for(i_vm_type=0; i_vm_type<num_vm_type; i_vm_type++)
		{
			ft = tasks[i].in / vm_types[i_vm_type].mBps + tasks[i].ghz / vm_types[i_vm_type].ghz;
			if(ft <= tasks[i].dl)
			{
				vms[num_vm].vt = vm_types + i_vm_type;
				vms[num_vm].ft_in = tasks[i].in / vms[num_vm].vt->mBps;
				vms[num_vm].ft_cpu = ft;
				num_vm++;
				tasks[i].ft = ft;
				cloud_task(tasks + i);
				goto next_task;
			}
		}
	next_task:;
	}
	acc_used_resouce();
	return rst.num + rst.com / rst.occ;
}

float ffd()
{
	sort_task_ghz_dec();
	return ff();
}


float edf()
{
	sort_task_dl_inc();
	return ff();
}
/*
BJ-TSC2099-13-Constrained App Data Caching over Edge Server Graphs in Edge Computing Environment (2021)
Selecting a service to be cached in a edge such that
the number of tasks that requesting the service and is in the coverage of the edge
is maximum.
*/

int noEmpty(int map[MAX_NUM_SRV][MAX_NUM_SERVICE])
{
	int i_srv, i_service;
	for(i_srv=0; i_srv<num_srv; i_srv++)
	{
		for(i_service=0; i_service<num_service; i_service++)
		{
			if(map[i_srv][i_service])
			{
				return 1;
			}
		}
	}
	return 0;
}
int noEmpty_slack(float map[MAX_NUM_SRV][MAX_NUM_SERVICE])
{
	int i_srv, i_service;
	for(i_srv=0; i_srv<num_srv; i_srv++)
	{
		for(i_service=0; i_service<num_service; i_service++)
		{
			if(map[i_srv][i_service] > -0.1)
			{
				return 1;
			}
		}
	}
	return 0;
}

//BJ-JSA2021-8-Wireless edge caching based on content similarity in dynamic environments
//popularity-based caching strategy
float cedc()
{
	//storing the number of tasks that requesting the service and is in the coverage of the edge
	int map[MAX_NUM_SRV][MAX_NUM_SERVICE];
	int i, i_srv, i_service, i_chan, i_vm, i_vm_type;
	float ft;
	int max_srv=0, max_service=0, max_map = 0, flag;
	memset(map, 0, MAX_NUM_SRV * MAX_NUM_SERVICE * sizeof(int));
	//assuming each server has unlimited channels
	for(i_srv=0; i_srv<num_srv; i_srv++)
	{
		for(i_service=0; i_service<num_service; i_service++)
		{
			if(services[i_service].cache > srvs[i_srv].cache)
				continue;
			for(i=0; i<num_task; i++)
			{
				if(tasks[i].s == services + i_service && tasks[i].e == srvs + i_srv)
					map[i_srv][i_service] ++;
			}
		}
	}

	while(noEmpty(map))
	{
		flag = 0;
		max_map = 0;
		for(i_srv=0; i_srv<num_srv; i_srv++)
		{
			for(i_service=0; i_service<num_service; i_service++)
			{
				if(max_map < map[i_srv][i_service])
				{
					max_map = map[i_srv][i_service];
					max_srv = i_srv;
					max_service = i_service;
				}
			}
		}
		//caching the service on the server
		for(i=0; i<num_task; i++)
		{
			if(tasks[i].s != services + max_service || tasks[i].e != srvs + max_srv)
				continue;
			
			for(i_chan=0; i_chan<srvs[max_srv].num_channel; i_chan++)
			{
				ft = srvs[max_srv].ft_in[i_chan] 
					+ tasks[i].in / srvs[max_srv].mBps + tasks[i].ghz / srvs[max_srv].ghz;
				if(ft < srvs[max_srv].ft_cpu + tasks[i].ghz / srvs[max_srv].ghz)
					ft = srvs[max_srv].ft_cpu + tasks[i].ghz / srvs[max_srv].ghz;
				if(ft <= tasks[i].dl)
				{
					srvs[max_srv].ft_in[i_chan] += tasks[i].in / srvs[max_srv].mBps;
					srvs[max_srv].ft_cpu = ft;
					tasks[i].ft = ft;
					cached_task(tasks + i);
					flag = 1;
					break;
				}
			}
		}
		map[max_srv][max_service] = 0;
		if(flag) // the service is cached in the server
		{
			srvs[max_srv].used_cache += services[max_service].cache;
			for(i_service=0; i_service<num_service; i_service++)
			{
				if(i_service == max_service)
					continue;
				if(services[i_service].cache > srvs[max_srv].cache - srvs[max_srv].used_cache)
					map[max_srv][i_service] = 0;
			}
		}
	}

	for(i=0; i<num_task; i++)
	{
		if(tasks[i].sched)
			continue;
		//scheduled in rented VMs
		for(i_vm=0; i_vm<num_vm; i_vm++)
		{
			ft = vms[i_vm].ft_in + tasks[i].in / vms[i_vm].vt->mBps + tasks[i].ghz / vms[i_vm].vt->ghz;
			if(ft < vms[i_vm].ft_cpu + tasks[i].ghz / vms[i_vm].vt->ghz)
				ft = vms[i_vm].ft_cpu + tasks[i].ghz / vms[i_vm].vt->ghz;
			if(ft <= tasks[i].dl)
			{
				vms[i_vm].ft_in += tasks[i].in / vms[i_vm].vt->mBps;
				vms[i_vm].ft_cpu = ft;
				tasks[i].ft = ft;
				cloud_task(tasks + i);
				goto next_task;
			}
		}
		//renting a new VM
		for(i_vm_type=0; i_vm_type<num_vm_type; i_vm_type++)
		{
			ft = tasks[i].in / vm_types[i_vm_type].mBps + tasks[i].ghz / vm_types[i_vm_type].ghz;
			if(ft <= tasks[i].dl)
			{
				vms[num_vm].vt = vm_types + i_vm_type;
				vms[num_vm].ft_in = tasks[i].in / vms[num_vm].vt->mBps;
				vms[num_vm].ft_cpu = ft;
				num_vm++;
				tasks[i].ft = ft;
				cloud_task(tasks + i);
				goto next_task;
			}
		}
	next_task:;
	}
	acc_used_resouce();
	return rst.num + rst.com / rst.occ;
}

float cedc_ff()
{
	//storing the number of tasks that requesting the service and is in the coverage of the edge
	int map[MAX_NUM_SRV][MAX_NUM_SERVICE];
	int i, i_srv, i_service, i_chan, i_vm, i_vm_type;
	float ft;
	int max_srv=0, max_service=0, max_map = 0, flag;
	memset(map, 0, MAX_NUM_SRV * MAX_NUM_SERVICE * sizeof(int));
	for(i_srv=0; i_srv<num_srv; i_srv++)
	{
		for(i_service=0; i_service<num_service; i_service++)
		{
			if(services[i_service].cache > srvs[i_srv].cache)
				continue;
			for(i=0; i<num_task; i++)
			{
				//scheduling with FFD
				for(i_chan=0; i_chan<srvs[i_srv].num_channel; i_chan++)
				{
					ft = srvs[i_srv].ft_in[i_chan] + tasks[i].in / srvs[i_srv].mBps + tasks[i].ghz / srvs[i_srv].ghz;
					if(ft < srvs[i_srv].ft_cpu + tasks[i].ghz / srvs[i_srv].ghz)
						ft = srvs[i_srv].ft_cpu + tasks[i].ghz / srvs[i_srv].ghz;
					if(ft <= tasks[i].dl)
					{
						srvs[i_srv].ft_in[i_chan] += tasks[i].in / srvs[i_srv].mBps;
						srvs[i_srv].ft_cpu = ft;
						map[i_srv][i_service] ++;
						break;
					}
				}
			}
		}
	}
	
	extern struct srv tmp_srvs[MAX_NUM_SRV];
	memcpy(srvs, tmp_srvs, MAX_NUM_SRV * sizeof(struct srv));
	while(noEmpty(map))
	{
		flag = 0;
		max_map = 0;
		for(i_srv=0; i_srv<num_srv; i_srv++)
		{
			for(i_service=0; i_service<num_service; i_service++)
			{
				if(max_map < map[i_srv][i_service])
				{
					max_map = map[i_srv][i_service];
					max_srv = i_srv;
					max_service = i_service;
				}
			}
		}//printf("%d\n", max_map);
		//caching the service on the server
		for(i=0; i<num_task; i++)
		{
			if(tasks[i].s != services + max_service || tasks[i].e != srvs + max_srv)
				continue;
			
			for(i_chan=0; i_chan<srvs[max_srv].num_channel; i_chan++)
			{
				ft = srvs[max_srv].ft_in[i_chan] 
					+ tasks[i].in / srvs[max_srv].mBps + tasks[i].ghz / srvs[max_srv].ghz;
				if(ft < srvs[max_srv].ft_cpu + tasks[i].ghz / srvs[max_srv].ghz)
					ft = srvs[max_srv].ft_cpu + tasks[i].ghz / srvs[max_srv].ghz;
				if(ft <= tasks[i].dl)
				{
					srvs[max_srv].ft_in[i_chan] += tasks[i].in / srvs[max_srv].mBps;
					srvs[max_srv].ft_cpu = ft;
					tasks[i].ft = ft;
					cached_task(tasks + i);
					flag = 1;
					break;
				}
			}
		}
		map[max_srv][max_service] = 0;
		if(flag) // the service is cached in the server
		{
			srvs[max_srv].used_cache += services[max_service].cache;
			for(i_service=0; i_service<num_service; i_service++)
			{
				if(i_service == max_service)
					continue;
				if(services[i_service].cache > srvs[max_srv].cache - srvs[max_srv].used_cache)
					map[max_srv][i_service] = 0;
			}
		}
	}

	for(i=0; i<num_task; i++)
	{
		if(tasks[i].sched)
			continue;
		//scheduled in rented VMs
		for(i_vm=0; i_vm<num_vm; i_vm++)
		{
			ft = vms[i_vm].ft_in + tasks[i].in / vms[i_vm].vt->mBps + tasks[i].ghz / vms[i_vm].vt->ghz;
			if(ft < vms[i_vm].ft_cpu + tasks[i].ghz / vms[i_vm].vt->ghz)
				ft = vms[i_vm].ft_cpu + tasks[i].ghz / vms[i_vm].vt->ghz;
			if(ft <= tasks[i].dl)
			{
				vms[i_vm].ft_in += tasks[i].in / vms[i_vm].vt->mBps;
				vms[i_vm].ft_cpu = ft;
				tasks[i].ft = ft;
				cloud_task(tasks + i);
				goto next_task;
			}
		}
		//renting a new VM
		for(i_vm_type=0; i_vm_type<num_vm_type; i_vm_type++)
		{
			ft = tasks[i].in / vm_types[i_vm_type].mBps + tasks[i].ghz / vm_types[i_vm_type].ghz;
			if(ft <= tasks[i].dl)
			{
				vms[num_vm].vt = vm_types + i_vm_type;
				vms[num_vm].ft_in = tasks[i].in / vms[num_vm].vt->mBps;
				vms[num_vm].ft_cpu = ft;
				num_vm++;
				tasks[i].ft = ft;
				cloud_task(tasks + i);
				goto next_task;
			}
		}
	next_task:;
	}
	acc_used_resouce();
	return rst.num + rst.com / rst.occ;
}

//BJ-TSC2099-13-Constrained App Data Caching over Edge Server Graphs in Edge Computing Environment (2021)
//accumulated least slack time first
float cedc_lst()
{
	//storing the number of tasks that requesting the service and is in the coverage of the edge
	float map[MAX_NUM_SRV][MAX_NUM_SERVICE];
	int i, i_srv, i_service, i_chan, i_vm, i_vm_type;
	float ft;
	int max_srv=0, max_service=0, flag;
	float max_map = 0;
	
	memset(map, 0, MAX_NUM_SRV * MAX_NUM_SERVICE * sizeof(int));
	for(i_srv=0; i_srv<num_srv; i_srv++)
	{
		for(i_service=0; i_service<num_service; i_service++)
		{
			if(services[i_service].cache > srvs[i_srv].cache)
				continue;
			flag = 0;
			
			for(i=0; i<num_task; i++)
			{
				//scheduling with FFD
				for(i_chan=0; i_chan<srvs[i_srv].num_channel; i_chan++)
				{
					ft = srvs[i_srv].ft_in[i_chan] + tasks[i].in / srvs[i_srv].mBps + tasks[i].ghz / srvs[i_srv].ghz;
					if(ft < srvs[i_srv].ft_cpu + tasks[i].ghz / srvs[i_srv].ghz)
						ft = srvs[i_srv].ft_cpu + tasks[i].ghz / srvs[i_srv].ghz;
					if(ft <= tasks[i].dl)
					{
						srvs[i_srv].ft_in[i_chan] += tasks[i].in / srvs[i_srv].mBps;
						srvs[i_srv].ft_cpu = ft;
						map[i_srv][i_service] += tasks[i].dl - ft;
						flag = 1;
						break;
					}
				}
			}
			if(0 == flag)
				map[i_srv][i_service] = -1;
		}
	}
	
	extern struct srv tmp_srvs[MAX_NUM_SRV];
	memcpy(srvs, tmp_srvs, MAX_NUM_SRV * sizeof(struct srv));
	while(noEmpty_slack(map))
	{
		flag = 0;
		max_map = -1;
		for(i_srv=0; i_srv<num_srv; i_srv++)
		{
			for(i_service=0; i_service<num_service; i_service++)
			{
				if(max_map < map[i_srv][i_service])
				{
					max_map = map[i_srv][i_service];
					max_srv = i_srv;
					max_service = i_service;
				}
			}
		}//printf("%d\n", max_map);
		//caching the service on the server
		for(i=0; i<num_task; i++)
		{
			if(tasks[i].s != services + max_service || tasks[i].e != srvs + max_srv)
				continue;
			
			for(i_chan=0; i_chan<srvs[max_srv].num_channel; i_chan++)
			{
				ft = srvs[max_srv].ft_in[i_chan] 
					+ tasks[i].in / srvs[max_srv].mBps + tasks[i].ghz / srvs[max_srv].ghz;
				if(ft < srvs[max_srv].ft_cpu + tasks[i].ghz / srvs[max_srv].ghz)
					ft = srvs[max_srv].ft_cpu + tasks[i].ghz / srvs[max_srv].ghz;
				if(ft <= tasks[i].dl)
				{
					srvs[max_srv].ft_in[i_chan] += tasks[i].in / srvs[max_srv].mBps;
					srvs[max_srv].ft_cpu = ft;
					tasks[i].ft = ft;
					cached_task(tasks + i);
					flag = 1;
					break;
				}
			}
		}
		map[max_srv][max_service] = -1;
		if(flag) // the service is cached in the server
		{
			srvs[max_srv].used_cache += services[max_service].cache;
			for(i_service=0; i_service<num_service; i_service++)
			{
				if(i_service == max_service)
					continue;
				if(services[i_service].cache > srvs[max_srv].cache - srvs[max_srv].used_cache)
					map[max_srv][i_service] = -1;
			}
		}
	}

	for(i=0; i<num_task; i++)
	{
		if(tasks[i].sched)
			continue;
		//scheduled in rented VMs
		for(i_vm=0; i_vm<num_vm; i_vm++)
		{
			ft = vms[i_vm].ft_in + tasks[i].in / vms[i_vm].vt->mBps + tasks[i].ghz / vms[i_vm].vt->ghz;
			if(ft < vms[i_vm].ft_cpu + tasks[i].ghz / vms[i_vm].vt->ghz)
				ft = vms[i_vm].ft_cpu + tasks[i].ghz / vms[i_vm].vt->ghz;
			if(ft <= tasks[i].dl)
			{
				vms[i_vm].ft_in += tasks[i].in / vms[i_vm].vt->mBps;
				vms[i_vm].ft_cpu = ft;
				tasks[i].ft = ft;
				cloud_task(tasks + i);
				goto next_task;
			}
		}
		//renting a new VM
		for(i_vm_type=0; i_vm_type<num_vm_type; i_vm_type++)
		{
			ft = tasks[i].in / vm_types[i_vm_type].mBps + tasks[i].ghz / vm_types[i_vm_type].ghz;
			if(ft <= tasks[i].dl)
			{
				vms[num_vm].vt = vm_types + i_vm_type;
				vms[num_vm].ft_in = tasks[i].in / vms[num_vm].vt->mBps;
				vms[num_vm].ft_cpu = ft;
				num_vm++;
				tasks[i].ft = ft;
				cloud_task(tasks + i);
				goto next_task;
			}
		}
	next_task:;
	}
	acc_used_resouce();
	return rst.num + rst.com / rst.occ;
}

void cloud_ft()
{
	int i, i_vm;
	float ft;
	for(i_vm=0; i_vm<num_vm; i_vm++)
	{
		vms[i_vm].ft_in = 0.0;
		vms[i_vm].ft_cpu = 0.0;
		for(i=0; i<vms[i_vm].num_task; i++)
		{
			ft = vms[i_vm].ft_in 
				+ vms[i_vm].tasks[i]->in / vms[i_vm].vt->mBps + vms[i_vm].tasks[i]->ghz / vms[i_vm].vt->ghz;
			vms[i_vm].ft_in += vms[i_vm].tasks[i]->in / vms[i_vm].vt->mBps;
			vms[i_vm].ft_cpu = ft;
		}
	}
}

//using cloud resource in the first stage
//using edge resource in the second stage
//replacing services from cloud to the edge
float multi_stage()
{
	int i, i_srv, i_chan, i_vm, i_vm_type;
	float ft;
	
	//using cloud resource in the first stage
	for(i=0; i<num_task; i++)
	{
		//scheduled in rented VMs
		for(i_vm=0; i_vm<num_vm; i_vm++)
		{
			ft = vms[i_vm].ft_in + tasks[i].in / vms[i_vm].vt->mBps + tasks[i].ghz / vms[i_vm].vt->ghz;
			if(ft < vms[i_vm].ft_cpu + tasks[i].ghz / vms[i_vm].vt->ghz)
				ft = vms[i_vm].ft_cpu + tasks[i].ghz / vms[i_vm].vt->ghz;
			if(ft <= tasks[i].dl)
			{
				vms[i_vm].ft_in += tasks[i].in / vms[i_vm].vt->mBps;
				vms[i_vm].ft_cpu = ft;
				tasks[i].ft = ft;
				//scheduling the task to the vm
				vms[i_vm].tasks[vms[i_vm].num_task] = tasks + i;
				vms[i_vm].num_task ++;
				
				cloud_task(tasks + i);
				goto next_task_first;
			}
		}
		//renting a new VM
//		printf("renting a new VM\n");
		for(i_vm_type=0; i_vm_type<num_vm_type; i_vm_type++)
		{
			ft = tasks[i].in / vm_types[i_vm_type].mBps + tasks[i].ghz / vm_types[i_vm_type].ghz;
			if(ft <= tasks[i].dl)
			{
				vms[num_vm].vt = vm_types + i_vm_type;
				vms[num_vm].ft_in = tasks[i].in / vms[num_vm].vt->mBps;
				vms[num_vm].ft_cpu = ft;
				num_vm++;
				tasks[i].ft = ft;
				//scheduling the task to the vm
				vms[i_vm].tasks[vms[i_vm].num_task] = tasks + i;
				vms[i_vm].num_task ++;
				cloud_task(tasks + i);
				goto next_task_first;
			}
		}
	next_task_first:;
	}
	
	//using edge resource in the second stage
	for(i=0; i<num_task; i++)
	{
		//scheduled in edge
		for(i_srv=0; i_srv<num_srv; i_srv++)
		{
			if(tasks[i].e != srvs + i_srv)
				continue;
			//the service has cached
			
//			printf("cached: %f + %f <= %f\n", tasks[i].s->cache, srvs[i_srv].used_cache, srvs[i_srv].cache);
			if(iscached(tasks[i].s, srvs[i_srv].cached))
			{
				for(i_chan=0; i_chan<srvs[i_srv].num_channel; i_chan++)
				{
					ft = srvs[i_srv].ft_in[i_chan] + tasks[i].in / srvs[i_srv].mBps + tasks[i].ghz / srvs[i_srv].ghz;
					if(ft < srvs[i_srv].ft_cpu + tasks[i].ghz / srvs[i_srv].ghz)
						ft = srvs[i_srv].ft_cpu + tasks[i].ghz / srvs[i_srv].ghz;
					if(ft <= tasks[i].dl)
					{
						srvs[i_srv].ft_in[i_chan] += tasks[i].in / srvs[i_srv].mBps;
						srvs[i_srv].ft_cpu = ft;
						tasks[i].ft = ft;
						cached_task(tasks + i);
						goto next_task;
					}
				}
			}
			//the service has not cached
			else if(tasks[i].s->cache + srvs[i_srv].used_cache <= srvs[i_srv].cache)
			{
				for(i_chan=0; i_chan<srvs[i_srv].num_channel; i_chan++)
				{
					ft = tasks[i].in / srvs[i_srv].mBps + tasks[i].ghz / srvs[i_srv].ghz;
					if(ft <= tasks[i].dl)
					{
						srvs[i_srv].used_cache += tasks[i].s->cache;
						srvs[i_srv].cached[srvs[i_srv].num_cached] = tasks[i].s;
						srvs[i_srv].num_cached++;
						srvs[i_srv].ft_in[i_chan] = tasks[i].in / srvs[i_srv].mBps;
						srvs[i_srv].ft_cpu = ft;
						tasks[i].ft = ft;
						cached_task(tasks + i);
						goto next_task;
					}
				}
			}
		}
	next_task:;
	}

	//re-scheduling tasks from cloud to edge
	//replacing services from cloud to edge
	for(i_vm=0; i_vm<num_vm; i_vm++)
	{
		for(i=0; i<vms[i_vm].num_task; i++)
		{
			i_srv = vms[i_vm].tasks[i]->e - srvs;
			if(iscached(vms[i_vm].tasks[i]->s, vms[i_vm].tasks[i]->e->cached))
			{
				for(i_chan=0; i_chan<srvs[i_srv].num_channel; i_chan++)
				{
					ft = srvs[i_srv].ft_in[i_chan] 
						+ vms[i_vm].tasks[i]->in / srvs[i_srv].mBps + vms[i_vm].tasks[i]->ghz / srvs[i_srv].ghz;
					if(ft < srvs[i_srv].ft_cpu + vms[i_vm].tasks[i]->ghz / srvs[i_srv].ghz)
						ft = srvs[i_srv].ft_cpu + vms[i_vm].tasks[i]->ghz / srvs[i_srv].ghz;
					if(ft <= tasks[i].dl)
					{
						srvs[i_srv].ft_in[i_chan] += vms[i_vm].tasks[i]->in / srvs[i_srv].mBps;
						srvs[i_srv].ft_cpu = ft;
						vms[i_vm].tasks[i]->ft = ft;
						cached_task(vms[i_vm].tasks[i]);
						
						del_task(vms[i_vm].tasks, &(vms[i_vm].num_task), vms[i_vm].tasks[i]);
						i--;
						break;
					}
				}
			}
			else if(vms[i_vm].tasks[i]->s->cache + srvs[i_srv].used_cache <= srvs[i_srv].cache)
			{
				for(i_chan=0; i_chan<srvs[i_srv].num_channel; i_chan++)
				{
					ft = srvs[i_srv].ft_in[i_chan] 
						+ vms[i_vm].tasks[i]->in / srvs[i_srv].mBps + vms[i_vm].tasks[i]->ghz / srvs[i_srv].ghz;
					if(ft <= tasks[i].dl)
					{
						srvs[i_srv].used_cache += tasks[i].s->cache;
						srvs[i_srv].cached[srvs[i_srv].num_cached] = tasks[i].s;
						srvs[i_srv].num_cached++;
						
						srvs[i_srv].ft_in[i_chan] += vms[i_vm].tasks[i]->in / srvs[i_srv].mBps;
						srvs[i_srv].ft_cpu = ft;
						vms[i_vm].tasks[i]->ft = ft;
						cached_task(vms[i_vm].tasks[i]);
						
						del_task(vms[i_vm].tasks, &(vms[i_vm].num_task), vms[i_vm].tasks[i]);
						i--;
						break;
					}
				}
			}
		}
	}
	rst.cloud_num = rst.num - rst.edge_num;
	rst.cloud_com = rst.com - rst.edge_com;
	rst.cloud_in = rst.in - rst.edge_in;
	cloud_ft();
		
	acc_used_resouce();
	return rst.num + rst.com / rst.occ;
}
