# Supplementary material for: A multi-stage heuristic method for service caching and task offloading to improve the cooperation between edge and cloud computing
Source: PeerJ Comput Sci. 2022 Jun 23;8:e1012. doi: 10.7717/peerj-cs.1012 (PMC9299281; doi:10.7717/peerj-cs.1012)
Supplement: Supplemental Information 1 [file peerj-cs-08-1012-s001.zip › src-PeerJ/heuristic.h]

#ifndef __HEURISTIC_H__
#define __HEURISTIC_H__
#include "para.h"
#include "result.h"

float ff();
float ffd();

float edf();
float cedc();
float cedc_lst();

float cedc_ff();


float multi_stage();

#endif
