# Supplementary material for: A multi-stage heuristic method for service caching and task offloading to improve the cooperation between edge and cloud computing
Source: PeerJ Comput Sci. 2022 Jun 23;8:e1012. doi: 10.7717/peerj-cs.1012 (PMC9299281; doi:10.7717/peerj-cs.1012)
Supplement: Supplemental Information 1 [file peerj-cs-08-1012-s001.zip › src-PeerJ/main.c]

#include <stdio.h>
#include <string.h>


#include "para.h"
#include "arch.h"
#include "heuristic.h"

struct vm_type vm_types[NUM_VM_TYPE];
struct vm vms[MAX_NUM_VMS];
struct srv srvs[MAX_NUM_SRV];
struct task tasks[MAX_NUM_TASK];
struct task_stat task_stats;
struct service services[MAX_NUM_SERVICE];
int num_vm_type = 1;
int num_vm = 0;
int num_srv = 10;
int num_task = 1000;
int num_service = 100;

struct vm_type tmp_vm_types[NUM_VM_TYPE];
struct vm tmp_vms[MAX_NUM_VMS];
struct srv tmp_srvs[MAX_NUM_SRV];
struct task tmp_tasks[MAX_NUM_TASK];
struct task_stat tmp_task_stats;
struct service tmp_services[MAX_NUM_SERVICE];

int tmp_num_vm_type = 4;
int tmp_num_vm = 0;
int tmp_num_srv = 10;
int tmp_num_task = 100;
int tmp_num_service = 100;


struct result rst;

void save_arch()
{
	memcpy(tmp_vm_types, vm_types, NUM_VM_TYPE * sizeof(struct vm_type));
	memcpy(tmp_vms, vms, MAX_NUM_VMS * sizeof(struct vm));
	memcpy(tmp_srvs, srvs, MAX_NUM_SRV * sizeof(struct srv));
	memcpy(tmp_tasks, tasks, MAX_NUM_TASK * sizeof(struct task));
	memcpy(&tmp_task_stats, &task_stats, sizeof(struct task_stat));	
	memcpy(tmp_services, services, MAX_NUM_SERVICE * sizeof(struct service));

	tmp_num_vm_type = num_vm_type;
	tmp_num_vm = num_vm;
	tmp_num_srv = num_srv;
	tmp_num_task = num_task;
	tmp_num_service = num_service;
}

void recover_arch()
{
	memset(&rst, 0, sizeof(struct result));
	memcpy(vm_types, tmp_vm_types, NUM_VM_TYPE * sizeof(struct vm_type));
	memcpy(vms, tmp_vms, MAX_NUM_VMS * sizeof(struct vm));
	memcpy(srvs, tmp_srvs, MAX_NUM_SRV * sizeof(struct srv));
	memcpy(tasks, tmp_tasks, MAX_NUM_TASK * sizeof(struct task));
	memcpy(&task_stats, &tmp_task_stats, sizeof(struct task_stat));	
	memcpy(services, tmp_services, MAX_NUM_SERVICE * sizeof(struct service));

	num_vm_type = tmp_num_vm_type;
	num_vm = tmp_num_vm;
	num_srv = tmp_num_srv;
	num_task = tmp_num_task;
	num_service = tmp_num_service;
}

int main(int argc, char**argv)
{
	init_arch();
	save_arch();
//	printf(";Tasks: %d, edge server: %d, service: %d\n", num_task, num_srv, num_service);
//	printf(";Task stats: %f ghz, %f GB, %f GB output\n", task_stats.ghz, task_stats.in, task_stats.out);
//	printf("Tasks: %d, edge server: %d, service: %d\n", tmp_num_task, tmp_num_srv, tmp_num_service);
//	printf("Task stats: %f ghz, %f GB, %f GB output\n", tmp_task_stats.ghz, tmp_task_stats.in, tmp_task_stats.out);

	print_head();

	ff();
	print_rst(FF);
	recover_arch();

	ffd();
	print_rst(FFD);
	recover_arch();

	edf();
	print_rst(EDF);
	recover_arch();
	
	cedc();
	print_rst(CEDC_A);
	recover_arch();

	cedc_lst();
	print_rst(CEDC_LST);
	recover_arch();

	multi_stage();
	print_rst(MULTI_STAGE);
	recover_arch();

//	printf("Tasks: %d, edge server: %d, service: %d\n", num_task, num_srv, num_service);
//	printf("Task stats: %f ghz, %f GB, %f GB output\n", task_stats.ghz, task_stats.in, task_stats.out);
//	printf("Tasks: %d, edge server: %d, service: %d\n", tmp_num_task, tmp_num_srv, tmp_num_service);
//	printf("Task stats: %f ghz, %f GB, %f GB output\n", tmp_task_stats.ghz, tmp_task_stats.in, tmp_task_stats.out);
	return 0;
}
