# Supplementary material for: A multi-stage heuristic method for service caching and task offloading to improve the cooperation between edge and cloud computing
Source: PeerJ Comput Sci. 2022 Jun 23;8:e1012. doi: 10.7717/peerj-cs.1012 (PMC9299281; doi:10.7717/peerj-cs.1012)
Supplement: Supplemental Information 1 [file peerj-cs-08-1012-s001.zip › src-PeerJ/para.h]

#ifndef __PARA_H__
#define __PARA_H__

// The number of users / devices
#define NUM_USER 10
// The number of tasks launched by per user
#define NUM_TASK_PER_USER 10
#define NUM_TASK NUM_USER*NUM_TASK_PER_USER
#define MAX_NUM_TASK 1000
// The number of services required by tasks
#define MAX_NUM_SERVICE 100


// The number of vm types in the cloud
#define NUM_VM_TYPE 4
// The number of rented VMs is no greater than the task number
#define MAX_NUM_VMS NUM_TASK

// The number of edges / APs
#define NUM_EDGE 4
// The number of communication channels per edge / AP
// AJ-TPDS2022-12-Data, User and Power Allocations for Caching in Multi-Access Edge Computing
#define NUM_CHANNEL 10
// The number of servers per edge
#define NUM_SRV_PER_EDGE 4
// The number of servers per edge
#define MAX_NUM_SRV 100

//Mbps, referring to
//BJ-TWC2021-13-Joint Service Caching, Computation Offloading and Resource Allocation in Mobile Edge Computing Systems
//mbps
#define BW_EDGE 60
#define BW_CLOUD 15


#define STORAGE_SRV 300

#endif
