# Supplementary material for: A multi-stage heuristic method for service caching and task offloading to improve the cooperation between edge and cloud computing
Source: PeerJ Comput Sci. 2022 Jun 23;8:e1012. doi: 10.7717/peerj-cs.1012 (PMC9299281; doi:10.7717/peerj-cs.1012)
Supplement: Supplemental Information 1 [file peerj-cs-08-1012-s001.zip › src-PeerJ/result.c]

#include <stdio.h>
#include "result.h"
#include "arch.h"

char *enum_method(enum method m)
{
	switch (m)
	{
		case FF:
			return "FF";
			break;
		case FFD:
			return "FFD";
			break;
		case EDF:
			return "EDF";
		case CEDC_A:
			return "PSC";////popularity-based caching strategy
			break;
		case CEDC_LST:
			return "CEDC_A";
			break;
		case MULTI_STAGE:
			return "MULTI_STAGE";
			break;
		default:
			return "ERROR";
			break;
	}
	return "ERROR";
}

void print_head()
{
	printf(";method,Finished task number in overall,Finished computing size in overall,Processed input data in overall,");
	printf("Makespan in overall,Occupied computing resource size in overall,");
	
	printf("Finished task number in edge,Finished computing size in edge,Processed input data in edge,");
	printf("Makespan in edge,Occupied computing resource size in edge,");
	
	printf("Finished task number in cloud,Finished computing size in cloud,Processed input data in cloud,");
	printf("Makespan in cloud,Occupied computing resource size in cloud,");
	printf("Cost in cloud, rented VM number\n");
}

void print_rst(enum method m)
{
	printf("%s,%d,%f,%f,", enum_method(m), rst.num, rst.com, rst.in);
	printf("%f,%f,", rst.time, rst.occ);

	printf("%d,%f,%f,", rst.edge_num, rst.edge_com, rst.edge_in);
	printf("%f,%f,", rst.edge_time, rst.edge_occ);
	
	printf("%d,%f,%f,", rst.cloud_num, rst.cloud_com, rst.cloud_in);
	printf("%f,%f,", rst.cloud_time, rst.cloud_occ);
	printf("%.1f,%d\n", rst.cost, num_vm);
}
