# Supplementary material for: A multi-stage heuristic method for service caching and task offloading to improve the cooperation between edge and cloud computing
Source: PeerJ Comput Sci. 2022 Jun 23;8:e1012. doi: 10.7717/peerj-cs.1012 (PMC9299281; doi:10.7717/peerj-cs.1012)
Supplement: Supplemental Information 1 [file peerj-cs-08-1012-s001.zip › src-PeerJ/result.h]

#ifndef __RESULT_H__
#define __RESULT_H__

#define NUM_METHOD 20

enum method{
	FF,
	FFD,
	FFD_IN,
	EDF,
	EFTF,
	EDF_EFTF,
	CEDC_A,
	CEDC_FF,
	CEDC_FFD_IN,
	CEDC_LST,
	MULTI_STAGE,
	MULTI_STAGE_EDF,
};

struct result{
	int num; //finished task number
	float com; //finished computing size
	float in; //processed input data
	float time;//makespan
	float occ; // occupied computing resource size
	
	int edge_num; //finished task number
	float edge_com; //finished computing size
	float edge_in; //processed input data
	float edge_time;//makespan
	float edge_occ; // occupied computing resource size
	
	int cloud_num; //finished task number
	float cloud_com; //finished computing size
	float cloud_in; //processed input data
	float cloud_time;//makespan
	float cloud_occ; // occupied computing resource size
	float cost;
};

extern struct result rst;

void print_head();
void print_rst(enum method m);


#endif
